# Supplementary material for: A Simple Method for Automatic 3D Reconstruction of Coronary Arteries From X-Ray Angiography
Source: Front Physiol. 2021 Sep 7;12:724216. doi: 10.3389/fphys.2021.724216 (PMC8452945; doi:10.3389/fphys.2021.724216)
Supplement: Supplementary file 1 [file Data_Sheet_1.XLSX]

## Sheet: Using 5 models
ADPS2 (LAD)			ADPS2 (LCX)			ADPS2 (RCA)				Template Matching		Manual Matching
Template Matching	Manual Matching		Template Matching	Manual Matching		Template Matching	Manual Matching			Mean	Stdev	Mean	Stdev	f-test	p-value
6.41681	1.55946		0.851783	0.404085		2.21618	1.61232		ADPS2 (LAD)	2.10528	1.57464	1.38264	0.739708	6.85951e-13	5.64795e-05
6.57867	1.74431		1.29384	0.690915		2.03115	2.22242		ADPS2 (LCX)	2.49789	2.57042	1.55224	0.812806	1.55152e-25	0.000639132
6.39562	1.87755		2.23758	1.14003		1.92533	2.52342		ADPS2 (RCA)	2.20456	1.66293	1.58821	1.09153	3.80282e-05	0.0022744
6.47807	1.74977		2.39291	1.28381		1.80715	2.69013
5.77505	1.68873		3.23413	1.47737		1.68551	2.69315
3.89683	1.66189		5.07129	1.89796		1.54359	2.71216
1.73184	1.68666		5.8394	2.20669		1.35681	2.82395
0.604724	1.83853		4.65911	2.08005		1.20217	2.85242
0.104401	1.84168		3.69659	1.91275		1.18292	3.26409
0.173228	1.69079		1.8312	1.49161		1.20656	3.61813
0.446399	1.38691		0.710586	0.782574		1.14013	3.57658
0.641172	0.971128		0.590197	0.700162		0.815831	3.37557
0.684041	0.282761		0.353202	0.619155		1.21929	2.89941
0.464323	0.634807		0.010847	0.0148879		1.29983	2.70154
0.0193972	1.26788		0.793313	0.752001		1.22216	2.69042
0.293816	1.63854		3.20109	1.68031		0.86525	2.22294
0.485594	1.9804		5.60754	2.35486		0.318022	1.5017
0.732569	2.30222		7.40594	2.81218		0.0559106	0.922784
0.93144	2.51657		8.00737	2.95051		0.431441	0.550269
0.975859	2.60169		7.60562	2.91315		1.00114	0.501206
0.977064	2.56303		6.77109	2.7365		1.39614	0.492107
0.970482	2.37713		6.20386	2.55605		1.68438	0.490216
1.00364	2.07291		5.9449	2.46348		1.99191	0.487433
1.07663	1.76181		5.32042	2.29542		2.15131	0.479119
1.25124	1.48548		4.40668	2.07402		1.93393	0.467707
1.55653	1.27162		3.22975	1.78078		1.70241	0.196048
2.07356	1.05802		2.07306	1.40787		1.51128	0.0387275
2.40473	0.841026		1.05357	1.00467		1.37386	0.180484
2.68339	0.687519		0.488659	0.587951		1.18276	0.270955
2.9338	0.567529		0.218214	0.309094		0.909604	0.409527
3.1896	0.43305		0.0750862	0.103014		0.540071	0.490115
3.45081	0.31695		0.00221248	0.346677		0.197642	0.552026
3.75759	0.214374		0.0256856	0.578262		0.0824094	0.620255
4.06665	0.166001		0.133513	0.794708		0.345489	0.828651
4.30626	0.156843		0.315354	0.994638		0.591546	0.917225
4.5078	0.0638276		0.596903	1.2027		0.819858	0.982672
4.62668	0.0944791		0.94773	1.38334		1.02911	1.06883
4.73483	0.251395		1.36742	1.57112		1.22534	1.15763
4.51144	0.432222		1.82749	1.74785		1.32571	1.25415
4.18286	0.604782		2.26475	1.9223		1.41032	1.25949
3.76243	0.765209		2.77112	2.06266		1.49364	1.33483
3.43287	0.918521		3.32334	2.17464		1.48311	1.51996
3.01088	1.05712		3.84382	2.27852		1.2384	1.74216
2.74121	1.1791		4.46305	2.38076		0.983076	1.88127
2.68414	1.30895		4.9907	2.48141		0.608688	2.09789
2.66339	1.41131		6.01071	2.57002		0.237284	2.31024
2.61408	1.45817		7.15878	2.68969		0.032957	2.55072
2.6305	1.41766		7.90015	2.84166		0.314086	2.69122
2.65967	1.34257		8.52812	2.93458		0.510213	2.89264
2.62818	1.44746		9.00786	2.93272		0.734794	3.27148
2.58021	1.2899		8.74464	2.92756		0.956962	3.53364
2.43159	0.925866		8.89559	2.87218		1.13959	3.76307
2.19003	0.555409		8.7768	2.77661		1.43157	3.99244
1.53978	0.140665		6.67984	2.61415		1.7644	3.98645
1.05535	0.319609		4.07969	2.45348		2.11786	3.50259
0.74161	0.670809		2.30927	2.40952		2.48045	3.04565
0.575573	1.03397		1.31419	2.27123		2.84861	2.69236
0.589924	1.43914		0.739901	1.94684		3.15574	2.69215
0.750201	1.71155		0.294911	1.5028		3.38812	2.66312
0.744451	1.93556		0.1355	1.06689		3.52878	2.39627
0.61628	2.13419		0.0702513	0.746498		3.69502	2.12413
0.428215	2.25526		0.0122131	0.475227		3.76843	1.82021
0.356697	2.28057		0.00155094	0.301757		3.79454	1.49549
0.130929	2.12501		0.0179506	0.142718		3.86564	1.1897
0.225641	1.83294		0.0696192	0.00817251		3.89595	0.896166
0.561709	1.42864		0.266809	0.23741		3.90754	0.65893
0.850436	1.10342		0.690798	0.341142		3.93566	0.551508
1.01551	0.922231		1.22065	0.415162		3.88159	0.491525
1.09886	0.8551		1.48292	0.447742		3.8578	0.394635
1.1096	0.617541		1.61022	0.595292		3.75585	0.17473
1.10154	0.0568779		1.64884	0.690067		3.71087	0.0350812
1.06179	0.712968		1.89025	0.746455		3.6401	0.205922
1.01343	1.17226		2.20636	0.836758		3.45196	0.249182
1.02806	1.3868		2.48437	1.00623		3.31725	0.20412
1.03439	1.57753		2.30627	1.17049		3.08071	0.206281
1.02111	1.92814		1.94016	1.31639		2.8402	0.333927
0.990916	2.33008		1.59721	1.50916		2.57546	0.43596
0.922555	2.65119		1.30053	1.81641		2.3374	0.351609
0.868576	2.83588		1.14152	1.98283		1.99086	0.375575
0.804486	2.86277		1.09295	1.86794		1.57464	0.484916
0.883061	2.75018		1.03075	1.66781		1.05299	0.491248
1.1199	2.55944		1.0294	1.49149		0.600752	0.550316
1.39787	2.34248		1.01592	1.3266		0.0652785	0.651511
1.6416	2.08432		1.03764	1.21863		0.478151	0.912838
1.95941	1.78546		1.1345	1.13109		1.10512	1.13038
2.35744	1.45614		1.15708	1.07783		1.77076	1.34051
2.5719	1.08827		1.12588	1.11932		2.24415	1.56791
2.70589	0.68858		1.05426	1.32925		2.92545	1.63909
2.76545	0.257354		0.910863	1.58186		3.63217	1.7075
2.80107	0.304732		0.897181	1.77938		4.04803	1.85939
2.82327	0.807374		0.955332	1.84841		4.2873	1.97522
2.86932	1.14793		0.932898	1.94872		4.5375	2.00855
2.90321	1.41981		0.882198	1.97371		4.80583	2.12881
2.91607	1.75648		0.81849	1.91907		5.13043	2.20242
2.926	2.01657		0.764112	1.84883		5.44868	2.05005
2.97531	2.1192		0.745009	1.81827		5.80316	1.76919
3.0611	2.15203		0.693155	1.8299		6.0683	1.72649
3.09916	2.13995		0.707552	1.87497		6.57747	1.77552
3.15967	1.9567		0.649893	1.82971		7.06639	1.76337
3.22875	1.6912		0.567415	1.74138		7.55048	1.73299

## Sheet: Using 10 models
ADPS2 (LAD)			ADPS2 (LCX)			ADPS2 (RCA)				Template Matching		Manual Matching
Template Matching	Manual Matching		Template Matching	Manual Matching		Template Matching	Manual Matching			Mean	Stdev	Mean	Stdev	f-test	p-value
0.759576	1.55946		0.0318702	0.404085		1.35947	1.61232		ADPS2 (LAD)	1.65778	1.56139	1.38264	0.739708	1.17664e-12	0.113519
0.580107	1.74431		0.346784	0.690915		1.14021	2.22242		ADPS2 (LCX)	1.7626	0.938003	1.55224	0.812806	0.155776	0.0916625
0.311844	1.87755		0.820384	1.14003		0.991699	2.52342		ADPS2 (RCA)	1.48467	1.03528	1.58821	1.09153	0.599582	0.492119
0.253477	1.74977		0.975055	1.28381		0.894382	2.69013
0.229109	1.68873		1.18844	1.47737		0.790934	2.69315
0.2877	1.66189		1.61725	1.89796		0.594953	2.71216
0.170126	1.68666		1.905	2.20669		0.351799	2.82395
0.115994	1.83853		1.7706	2.08005		0.241586	2.85242
0.0873792	1.84168		1.64696	1.91275		0.176704	3.26409
0.171037	1.69079		1.16911	1.49161		0.123465	3.61813
0.225873	1.38691		0.548084	0.782574		0.0577295	3.57658
0.387814	0.971128		0.512744	0.700162		0.360912	3.37557
0.182066	0.282761		0.42244	0.619155		0.500034	2.89941
0.1702	0.634807		0.239038	0.0148879		0.619041	2.70154
0.311271	1.26788		0.963526	0.752001		0.609551	2.69042
0.559771	1.63854		1.86754	1.68031		0.195222	2.22294
0.923601	1.9804		2.48099	2.35486		0.0821364	1.5017
0.990204	2.30222		2.86753	2.81218		0.361945	0.922784
1.16842	2.51657		2.95346	2.95051		0.805875	0.550269
1.24748	2.60169		2.84866	2.91315		1.15508	0.501206
1.26161	2.56303		2.63729	2.7365		1.38967	0.492107
1.40152	2.37713		2.4573	2.55605		1.59475	0.490216
1.26257	2.07291		2.34156	2.46348		1.7562	0.487433
1.14444	1.76181		2.12087	2.29542		1.56754	0.479119
0.79982	1.48548		1.84818	2.07402		1.34921	0.467707
0.430569	1.27162		1.5221	1.78078		1.14047	0.196048
0.182232	1.05802		1.11383	1.40787		0.999436	0.0387275
0.170301	0.841026		0.680915	1.00467		0.800443	0.180484
0.0871769	0.687519		0.251985	0.587951		0.538256	0.270955
0.172018	0.567529		0.15233	0.309094		0.208993	0.409527
0.384981	0.43305		0.489225	0.103014		0.0939606	0.490115
0.770917	0.31695		0.765005	0.346677		0.299433	0.552026
0.919881	0.214374		1.0272	0.578262		0.541898	0.620255
0.920264	0.166001		1.26532	0.794708		0.814121	0.828651
0.895764	0.156843		1.48387	0.994638		1.09736	0.917225
0.954185	0.0638276		1.71515	1.2027		1.37004	0.982672
1.02442	0.0944791		1.9151	1.38334		1.56929	1.06883
1.08844	0.251395		2.12636	1.57112		1.64469	1.15763
1.11728	0.432222		2.32494	1.74785		1.73123	1.25415
1.11834	0.604782		2.5175	1.9223		1.88082	1.25949
1.06687	0.765209		2.68519	2.06266		1.94013	1.33483
0.930855	0.918521		2.81501	2.17464		2.03272	1.51996
0.629593	1.05712		2.92765	2.27852		1.91661	1.74216
0.423031	1.1791		3.04577	2.38076		1.71079	1.88127
0.265603	1.30895		3.13907	2.48141		1.49101	2.09789
0.171003	1.41131		3.25691	2.57002		1.25048	2.31024
0.0557023	1.45817		3.37726	2.68969		0.988798	2.55072
0.254777	1.41766		3.53164	2.84166		0.702155	2.69122
0.526224	1.34257		3.59025	2.93458		0.43095	2.89264
0.784854	1.44746		3.62427	2.93272		0.176035	3.27148
1.04225	1.2899		3.61965	2.92756		0.0883775	3.53364
1.20939	0.925866		3.47634	2.87218		0.294074	3.76307
1.31496	0.555409		3.3421	2.77661		0.530177	3.99244
1.39083	0.140665		3.13838	2.61415		0.829435	3.98645
1.46064	0.319609		2.92731	2.45348		1.13637	3.50259
1.17717	0.670809		2.77885	2.40952		1.47588	3.04565
0.611878	1.03397		2.50041	2.27123		1.79674	2.69236
0.172006	1.43914		2.02367	1.94684		2.12861	2.69215
0.073879	1.71155		1.43345	1.5028		2.40486	2.66312
0.562066	1.93556		0.924913	1.06689		2.54373	2.39627
1.13093	2.13419		0.558348	0.746498		2.65734	2.12413
1.81024	2.25526		0.243889	0.475227		2.73956	1.82021
2.18925	2.28057		0.0180366	0.301757		2.7369	1.49549
2.22015	2.12501		0.218581	0.142718		2.66257	1.1897
3.24632	1.83294		0.480821	0.00817251		2.55486	0.896166
3.64904	1.42864		0.593096	0.23741		2.47119	0.65893
3.96289	1.10342		0.68932	0.341142		2.39341	0.551508
4.27208	0.922231		0.792612	0.415162		2.2939	0.491525
4.66419	0.8551		0.925807	0.447742		2.17561	0.394635
5.24692	0.617541		1.01322	0.595292		1.98341	0.17473
5.48269	0.0568779		1.08482	0.690067		1.87543	0.0350812
5.2447	0.712968		1.18889	0.746455		1.77538	0.205922
4.80795	1.17226		1.35837	0.836758		1.74833	0.249182
4.68302	1.3868		1.58523	1.00623		1.79368	0.20412
4.21017	1.57753		1.73193	1.17049		1.79917	0.206281
3.51043	1.92814		1.84376	1.31639		1.83856	0.333927
2.72368	2.33008		1.971	1.50916		1.92377	0.43596
2.63102	2.65119		2.20211	1.81641		2.01972	0.351609
1.91554	2.83588		2.33653	1.98283		1.96587	0.375575
1.0882	2.86277		2.18966	1.86794		1.75632	0.484916
0.17301	2.75018		1.99667	1.66781		1.48405	0.491248
0.164447	2.55944		1.81454	1.49149		1.23044	0.550316
0.17202	2.34248		1.64466	1.3266		0.905264	0.651511
0.783393	2.08432		1.53687	1.21863		0.595435	0.912838
1.75328	1.78546		1.4363	1.13109		0.19114	1.13038
2.51302	1.45614		1.38107	1.07783		0.340852	1.34051
3.04117	1.08827		1.44481	1.11932		0.707327	1.56791
3.15453	0.68858		1.62571	1.32925		1.11534	1.63909
3.45013	0.257354		1.86467	1.58186		1.59095	1.7075
3.71466	0.304732		2.02179	1.77938		2.03992	1.85939
3.86127	0.807374		2.11547	1.84841		2.30525	1.97522
3.96856	1.14793		2.19986	1.94872		2.67854	2.00855
4.05335	1.41981		2.18428	1.97371		2.84139	2.12881
4.06201	1.75648		2.11267	1.91907		3.11161	2.20242
4.03811	2.01657		2.02341	1.84883		3.29333	2.05005
4.00438	2.1192		1.97618	1.81827		3.5828	1.76919
3.86829	2.15203		1.97756	1.8299		3.767	1.72649
3.75304	2.13995		2.00859	1.87497		4.20376	1.77552
3.64581	1.9567		1.94423	1.82971		4.62821	1.76337
3.55064	1.6912		1.83542	1.74138		5.02135	1.73299

## Sheet: Using 15 models
ADPS2 (LAD)			ADPS2 (LCX)			ADPS2 (RCA)				Template Matching		Manual Matching
Template Matching	Manual Matching		Template Matching	Manual Matching		Template Matching	Manual Matching			Mean	Stdev	Mean	Stdev	f-test	p-value
0.706052	1.55946		0.0727239	0.404085		1.30771	1.61232		ADPS2 (LAD)	1.54042	1.49009	1.38264	0.739708	2.15863e-11	0.344492
0.551974	1.74431		0.253484	0.690915		1.22395	2.22242		ADPS2 (LCX)	1.68416	0.957831	1.55224	0.812806	0.103991	0.294927
0.308594	1.87755		0.745661	1.14003		1.14421	2.52342		ADPS2 (RCA)	1.42529	0.961613	1.58821	1.09153	0.209112	0.26409
0.24132	1.74977		0.906138	1.28381		1.08569	2.69013
0.21253	1.68873		1.12709	1.47737		0.987767	2.69315
0.265893	1.66189		1.57401	1.89796		0.80497	2.71216
0.156152	1.68666		1.87632	2.20669		0.596263	2.82395
0.11846	1.83853		1.73673	2.08005		0.497111	2.85242
0.0914891	1.84168		1.60367	1.91275		0.51973	3.26409
0.157397	1.69079		1.10998	1.49161		0.54162	3.61813
0.181874	1.38691		0.453607	0.782574		0.470477	3.57658
0.298157	0.971128		0.412412	0.700162		0.718072	3.37557
0.0392716	0.282761		0.318987	0.619155		0.752949	2.89941
0.0601296	0.634807		0.0890715	0.0148879		0.825739	2.70154
0.25235	1.26788		0.846571	0.752001		0.814419	2.69042
0.522936	1.63854		1.79256	1.68031		0.323851	2.22294
0.900759	1.9804		2.43857	2.35486		0.0682123	1.5017
0.993608	2.30222		2.84856	2.81218		0.216035	0.922784
1.18296	2.51657		2.94306	2.95051		0.562538	0.550269
1.26605	2.60169		2.83981	2.91315		0.885125	0.501206
1.27598	2.56303		2.62233	2.7365		1.10674	0.492107
1.39227	2.37713		2.43437	2.55605		1.30172	0.490216
1.23212	2.07291		2.31566	2.46348		1.45495	0.487433
1.09116	1.76181		2.09008	2.29542		1.27352	0.479119
0.73763	1.48548		1.81009	2.07402		1.0632	0.467707
0.366339	1.27162		1.47266	1.78078		0.808634	0.196048
0.110254	1.05802		1.04967	1.40787		0.642021	0.0387275
0.0790654	0.841026		0.600434	1.00467		0.481528	0.180484
0.0141442	0.687519		0.153579	0.587951		0.250319	0.270955
0.0557146	0.567529		0.0242148	0.309094		0.0349246	0.409527
0.246301	0.43305		0.335454	0.103014		0.127979	0.490115
0.0633431	0.31695		0.620427	0.346677		0.0804543	0.552026
0.735878	0.214374		0.891357	0.578262		0.325422	0.620255
0.731823	0.166001		1.13797	0.794708		0.627483	0.828651
0.707645	0.156843		1.36443	0.994638		0.915469	0.917225
0.754803	0.0638276		1.60375	1.2027		1.18865	0.982672
0.824518	0.0944791		1.81073	1.38334		1.39613	1.06883
0.899833	0.251395		2.02913	1.57112		1.48616	1.15763
0.943828	0.432222		2.23445	1.74785		1.5884	1.25415
0.9606	0.604782		2.43382	1.9223		1.73199	1.25949
0.926226	0.765209		2.60639	2.06266		1.80394	1.33483
0.810661	0.918521		2.74029	2.17464		1.93012	1.51996
0.536336	1.05712		2.85709	2.27852		1.86507	1.74216
0.350706	1.1791		2.97895	2.38076		1.69754	1.88127
0.212599	1.30895		3.07702	2.48141		1.53259	2.09789
0.131833	1.41131		3.19737	2.57002		1.34701	2.31024
0.0262775	1.45817		3.32296	2.68969		1.14704	2.55072
0.212218	1.41766		3.4839	2.84166		0.902797	2.69122
0.463943	1.34257		3.54822	2.93458		0.685751	2.89264
0.7199	1.44746		3.58046	2.93272		0.520607	3.27148
0.950708	1.2899		3.57559	2.92756		0.490867	3.53364
1.07667	0.925866		3.43401	2.87218		0.733869	3.76307
1.14339	0.555409		3.29739	2.77661		1.00582	3.99244
1.17778	0.140665		3.08849	2.61415		1.28967	3.98645
1.26063	0.319609		2.87274	2.45348		1.48283	3.50259
1.02267	0.670809		2.7273	2.40952		1.71255	3.04565
0.517345	1.03397		2.44942	2.27123		1.94575	2.69236
0.135331	1.43914		1.96564	1.94684		2.26185	2.69215
0.0667402	1.71155		1.36282	1.5028		2.51906	2.66312
0.55226	1.93556		0.838555	1.06689		2.59662	2.39627
1.11232	2.13419		0.460088	0.746498		2.64904	2.12413
1.77049	2.25526		0.135748	0.475227		2.66504	1.82021
2.13386	2.28057		0.0952501	0.301757		2.59591	1.49549
2.14909	2.12501		0.0812621	0.142718		2.46239	1.1897
3.09995	1.83294		0.318784	0.00817251		2.29959	0.896166
3.44664	1.42864		0.446682	0.23741		2.17122	0.65893
3.71591	1.10342		0.547823	0.341142		2.0751	0.551508
3.9939	0.922231		0.652982	0.415162		1.968	0.491525
4.3613	0.8551		0.782842	0.447742		1.83545	0.394635
4.89471	0.617541		0.8796	0.595292		1.60726	0.17473
5.06809	0.0568779		0.956463	0.690067		1.47576	0.0350812
4.90131	0.712968		1.06075	0.746455		1.41549	0.205922
4.52722	1.17226		1.23045	0.836758		1.39858	0.249182
4.42781	1.3868		1.46204	1.00623		1.43255	0.20412
3.99479	1.57753		1.6168	1.17049		1.43822	0.206281
3.36024	1.92814		1.73665	1.31639		1.50192	0.333927
2.64749	2.33008		1.87548	1.50916		1.60402	0.43596
2.58855	2.65119		2.1237	1.81641		1.67812	0.351609
1.92385	2.83588		2.26696	1.98283		1.63174	0.375575
1.13817	2.86277		2.11655	1.86794		1.45454	0.484916
0.256061	2.75018		1.91442	1.66781		1.19647	0.491248
0.230478	2.55944		1.72482	1.49149		0.966994	0.550316
0.217872	2.34248		1.54792	1.3266		0.67798	0.651511
0.77669	2.08432		1.43538	1.21863		0.436425	0.912838
1.67332	1.78546		1.33158	1.13109		0.0958999	1.13038
2.36697	1.45614		1.2741	1.07783		0.281612	1.34051
2.83649	1.08827		1.33861	1.11932		0.677357	1.56791
2.90796	0.68858		1.53012	1.32925		1.08064	1.63909
3.15015	0.257354		1.78083	1.58186		1.54773	1.7075
3.40649	0.304732		1.94855	1.77938		2.00658	1.85939
3.59207	0.807374		2.0441	1.84841		2.28309	1.97522
3.72537	1.14793		2.13365	1.94872		2.64554	2.00855
3.83099	1.41981		2.12109	1.97371		2.82533	2.12881
3.87	1.75648		2.04789	1.91907		3.09784	2.20242
3.87099	2.01657		1.95643	1.84883		3.2397	2.05005
3.84824	2.1192		1.90865	1.81827		3.45786	1.76919
3.7216	2.15203		1.91102	1.8299		3.62457	1.72649
3.61071	2.13995		1.94471	1.87497		4.05069	1.77552
3.49181	1.9567		1.87926	1.82971		4.45253	1.76337
3.3769	1.6912		1.76753	1.74138		4.82082	1.73299
